# Supplementary material for: Comparative Genomics Reveals Ancient and Unique Pathogenicity Features in Australian Fusarium oxysporum f. sp. vasinfectum
Source: J Fungi (Basel). 2025 Jun 25;11(7):481. doi: 10.3390/jof11070481 (PMC12299785; doi:10.3390/jof11070481)
Supplement: Supplementary file 1 [file jof-11-00481-s001.zip]

Archive with 2 entries (2 files):
- jof-3668307-supplementary tables.xlsx
- jof-3668307-supplementary.pdf
