# Supplementary material for: Comparative Genomics Reveals Ancient and Unique Pathogenicity Features in Australian Fusarium oxysporum f. sp. vasinfectum
Source: J Fungi (Basel). 2025 Jun 25;11(7):481. doi: 10.3390/jof11070481 (PMC12299785; doi:10.3390/jof11070481)
Supplement: Supplementary file 1 [file jof-11-00481-s001.zip › jof-3668307-supplementary tables.xlsx]

## Sheet: Table_S1
Species	Isolates	GenBank assembly no	Reference
F. oxysporum f. sp. vasinfectum VCG-01111	VCG-01111		This study
F. oxysporum f. sp. vasinfectum VCG-01111	VCG-01112		This study
F. oxysporum f. sp. vasinfectum race 7	F17	GCA_038050555.1	[20] Yang et al., 2024
F. oxysporum f. sp. vasinfectum race 4	152-J	GCA_032878545.1	[22] O. Jobe et al., 2024
F. oxysporum f. sp. vasinfectum race 1	ME23	GCA_030719095.1	[22] O. Jobe et al., 2024
F. oxysporum f. sp. vasinfectum	25433	GCA_000260175.1	[55] Ma et al., 2010
F. oxysporum f. sp. Lycopersici	4287	GCF_000149955.1	[56] National Center for Biotechnology Information, 2025
F. verticillioides		GCF_000149555.1	[57] National Center for Biotechnology Information, 2025

## Sheet: Table_S2
GoTerm	GeneCount	Description	Type	adj.pvalue
GO:0006351	21	transcription, DNA-templated	biological_process	0
GO:0016491	22	oxidoreductase activity	molecular_function	0
GO:0009405	9	pathogenesis	biological_process	3.03757e-97
GO:0015031	4	protein transport	biological_process	1.50349e-94
GO:0030435	4	sporulation resulting in formation of a cellular spore	biological_process	6.33016e-82
GO:0008270	9	zinc ion binding	molecular_function	1.60128e-81
GO:0046872	3	metal ion binding	molecular_function	1.01926e-63
GO:0016705	7	oxidoreductase activity, acting on paired donors, with incorporation or reduction of molecular oxygen	molecular_function	1.08481e-50
GO:0000272	4	polysaccharide catabolic process	biological_process	1.68315e-34
GO:0030245	4	cellulose catabolic process	biological_process	6.61008e-34
GO:0016021	5	integral component of membrane	cellular_component	1.60506e-33
GO:0006355	2	regulation of transcription, DNA-templated	biological_process	7.72569e-30
GO:0008643	6	carbohydrate transport	biological_process	7.52787e-28
GO:0016042	3	lipid catabolic process	biological_process	8.84289e-28
GO:0006457	2	protein folding	biological_process	3.70709e-23
GO:0005634	3	nucleus	cellular_component	5.86431e-23
GO:0045944	2	positive regulation of transcription from RNA polymerase II promoter	biological_process	1.62206e-21
GO:0005975	6	carbohydrate metabolic process	biological_process	4.48488e-21
GO:0005525	2	GTP binding	molecular_function	1.59374e-20
GO:0045493	4	xylan catabolic process	biological_process	1.90248e-20
GO:0004497	6	monooxygenase activity	molecular_function	1.71421e-18
GO:0003333	4	amino acid transmembrane transport	biological_process	2.17076e-16
GO:0004252	2	serine-type endopeptidase activity	molecular_function	9.04771e-16
GO:0017000	2	antibiotic biosynthetic process	biological_process	1.10331e-15
GO:0016740	5	transferase activity	molecular_function	1.62715e-14
GO:0016125	2	sterol metabolic process	biological_process	8.32019e-14
GO:0016126	2	sterol biosynthetic process	biological_process	1.02995e-12
GO:0050661	6	NADP binding	molecular_function	1.55444e-11
GO:0006506	2	GPI anchor biosynthetic process	biological_process	2.18616e-11
GO:0009251	2	glucan catabolic process	biological_process	3.0439e-10
GO:0045490	6	pectin catabolic process	biological_process	3.56933e-10
GO:0006486	4	protein glycosylation	biological_process	1.31522e-09
GO:0008033	2	tRNA processing	biological_process	1.34675e-09
GO:0006629	2	lipid metabolic process	biological_process	2.81835e-09
GO:0052689	2	carboxylic ester hydrolase activity	molecular_function	5.87719e-09
GO:0009058	2	biosynthetic process	biological_process	4.35101e-08
GO:0015771	2	trehalose transport	biological_process	1.07032e-07
GO:0016614	2	oxidoreductase activity, acting on CH-OH group of donors	molecular_function	1.07032e-07
GO:0006855	2	drug transmembrane transport	biological_process	2.18878e-07
GO:0006572	2	tyrosine catabolic process	biological_process	3.73229e-07
GO:0008171	2	O-methyltransferase activity	molecular_function	3.73229e-07
GO:0016567	2	protein ubiquitination	biological_process	1.28351e-06
GO:0016746	8	transferase activity, transferring acyl groups	molecular_function	3.66615e-06
GO:0000103	2	sulfate assimilation	biological_process	4.34742e-06
GO:0006567	2	threonine catabolic process	biological_process	8.66517e-06
GO:0006807	4	nitrogen compound metabolic process	biological_process	9.74261e-06
GO:0030497	2	fatty acid elongation	biological_process	1.22071e-05
GO:0000023	3	maltose metabolic process	biological_process	1.24522e-05
GO:0000122	2	negative regulation of transcription from RNA polymerase II promoter	biological_process	1.71711e-05
GO:0045893	2	positive regulation of transcription, DNA-templated	biological_process	4.00179e-05
GO:0006865	2	amino acid transport	biological_process	6.6151e-05
GO:0004674	4	protein serine/threonine kinase activity	molecular_function	7.33083e-05
GO:0035435	2	phosphate ion transmembrane transport	biological_process	0.000210278
GO:0003676	2	nucleic acid binding	molecular_function	0.000210278
GO:0004601	2	peroxidase activity	molecular_function	0.000291282
GO:0019243	2	methylglyoxal catabolic process to D-lactate	biological_process	0.000472911
GO:0019752	2	carboxylic acid metabolic process	biological_process	0.000555171
GO:0015945	2	methanol metabolic process	biological_process	0.0012261
GO:0006091	4	generation of precursor metabolites and energy	biological_process	0.00135
GO:0004185	2	serine-type carboxypeptidase activity	molecular_function	0.00143372
GO:0010124	2	phenylacetate catabolic process	biological_process	0.00228216
GO:2000899	2	xyloglucan catabolic process	biological_process	0.00309899
GO:0006874	4	cellular calcium ion homeostasis	biological_process	0.00348487
GO:0051289	2	protein homotetramerization	biological_process	0.00360668
GO:0038203	2	TORC2 signaling	biological_process	0.00360668
GO:0009098	2	leucine biosynthetic process	biological_process	0.00419384
GO:0006401	3	RNA catabolic process	biological_process	0.0123862
GO:0006526	2	arginine biosynthetic process	biological_process	0.01557
GO:0008483	2	transaminase activity	molecular_function	0.017907
GO:0055129	2	L-proline biosynthetic process	biological_process	0.0205665
GO:0016616	2	oxidoreductase activity, acting on the CH-OH group of donors, NAD or NADP as acceptor	molecular_function	0.0270095
GO:0005976	2	polysaccharide metabolic process	biological_process	0.0290697
GO:0030574	2	collagen catabolic process	biological_process	0.0290697
GO:0034077	2	butanediol metabolic process	biological_process	0.0290697
GO:0008650	2	rRNA (uridine-2'-O-)-methyltransferase activity	molecular_function	0.0290697
GO:0072520	2	seminiferous tubule development	biological_process	0.0290697
GO:0048544	2	recognition of pollen	biological_process	0.0290697
GO:0061326	2	renal tubule development	biological_process	0.0290697
GO:0050608	2	vanillin dehydrogenase activity	molecular_function	0.0352446

## Sheet: Table_S3
GoTerm	GeneCount	Description	Type	adj.pvalue
GO:0016491	6	oxidoreductase activity	molecular_function	3.34663e-55
GO:0006351	25	transcription, DNA-templated	biological_process	4.1317e-27
GO:0006842	17	tricarboxylic acid transport	biological_process	1.03345e-26
GO:1902358	13	sulfate transmembrane transport	biological_process	2.00355e-20
GO:0003333	37	amino acid transmembrane transport	biological_process	1.11392e-17
GO:0051603	20	proteolysis involved in cellular protein catabolic process	biological_process	1.90306e-14
GO:0004022	18	alcohol dehydrogenase (NAD) activity	molecular_function	4.25621e-14
GO:0030435	2	sporulation resulting in formation of a cellular spore	biological_process	1.74452e-13
GO:1902269	15	positive regulation of polyamine transmembrane transport	biological_process	1.29439e-11
GO:0071732	6	cellular response to nitric oxide	biological_process	1.09738e-09
GO:0006915	16	apoptotic process	biological_process	1.28586e-09
GO:0016831	5	carboxy-lyase activity	molecular_function	3.53744e-08
GO:0044205	8	'de novo' UMP biosynthetic process	biological_process	3.15032e-07
GO:0006412	38	translation	biological_process	1.75069e-06
GO:0045454	11	cell redox homeostasis	biological_process	2.08394e-06
GO:0008152	13	metabolic process	biological_process	6.8141e-06
GO:0009851	6	auxin biosynthetic process	biological_process	1.98613e-05
GO:0035308	3	negative regulation of protein dephosphorylation	biological_process	3.52384e-05
GO:0006206	6	pyrimidine nucleobase metabolic process	biological_process	3.73157e-05
GO:0016021	4	integral component of membrane	cellular_component	0.000241863
GO:0006068	7	ethanol catabolic process	biological_process	0.000307583
GO:0008270	17	zinc ion binding	molecular_function	0.000501026
GO:0031460	11	glycine betaine transport	biological_process	0.000728177
GO:0006355	3	regulation of transcription, DNA-templated	biological_process	0.000747609
GO:0042572	6	retinol metabolic process	biological_process	0.000967566
GO:0009636	14	response to toxic substance	biological_process	0.00111945
GO:0042742	3	defense response to bacterium	biological_process	0.00167776
GO:0009408	8	response to heat	biological_process	0.00186011
GO:0042144	10	vacuole fusion, non-autophagic	biological_process	0.00220301
GO:0016042	4	lipid catabolic process	biological_process	0.003163
GO:0003700	9	sequence-specific DNA binding transcription factor activity	molecular_function	0.00361723
GO:0009062	7	fatty acid catabolic process	biological_process	0.00752741
GO:0016740	2	transferase activity	molecular_function	0.00879356
GO:0047602	2	acetoacetate decarboxylase activity	molecular_function	0.014326
GO:0016746	10	transferase activity, transferring acyl groups	molecular_function	0.0173015
GO:0042438	5	melanin biosynthetic process	biological_process	0.0265783

## Sheet: Table_S4
GoTerm	GeneCount	Description	Type	adj.pvalue
GO:0016491	9	oxidoreductase activity	molecular_function	5.55012e-46
GO:0005525	51	GTP binding	molecular_function	3.81326e-34
GO:0070914	17	UV-damage excision repair	biological_process	3.09663e-10
GO:0003924	10	GTPase activity	molecular_function	1.78394e-07
GO:0050896	7	response to stimulus	biological_process	2.9221e-05
GO:0046654	8	tetrahydrofolate biosynthetic process	biological_process	0.000101884
GO:0016772	3	transferase activity, transferring phosphorus-containing groups	molecular_function	0.000279254
GO:0032218	5	riboflavin transport	biological_process	0.000420386
GO:0006011	6	UDP-glucose metabolic process	biological_process	0.000456804
GO:0004402	15	histone acetyltransferase activity	molecular_function	2.32599e-18
GO:0003700	20	sequence-specific DNA binding transcription factor activity	molecular_function	3.74623e-12
GO:0051097	10	negative regulation of helicase activity	biological_process	7.71809e-12
GO:0009405	11	pathogenesis	biological_process	6.5979e-08
GO:0009432	5	SOS response	biological_process	1.5417e-07
GO:0008270	10	zinc ion binding	molecular_function	8.09458e-07
GO:0016705	38	oxidoreductase activity, acting on paired donors, with incorporation or reduction of molecular oxygen	molecular_function	2.55274e-06
GO:0032465	6	regulation of cytokinesis	biological_process	4.61965e-06
GO:0015945	10	methanol metabolic process	biological_process	6.65249e-06
GO:0016255	6	attachment of GPI anchor to protein	biological_process	0.000123605
GO:0006790	6	sulfur compound metabolic process	biological_process	0.000187002
GO:0006847	7	plasma membrane acetate transport	biological_process	0.000438415
GO:0016114	2	terpenoid biosynthetic process	biological_process	0.00116418
GO:0030448	5	hyphal growth	biological_process	0.00153766
GO:0016192	5	vesicle-mediated transport	biological_process	0.00500639
GO:0045944	3	positive regulation of transcription from RNA polymerase II promoter	biological_process	0.0138646
GO:0007165	4	signal transduction	biological_process	0.0141025
GO:0035969	4	positive regulation of sterol import by positive regulation of transcription from RNA polymerase II promoter	biological_process	0.0166906
GO:0006809	4	nitric oxide biosynthetic process	biological_process	0.0235115

## Sheet: Table_S5
GoTerm	GeneCount	Description	Type	adj.pvalue
GO:0035690	31	cellular response to drug	biological_process	9.8967e-50
GO:0000070	30	mitotic sister chromatid segregation	biological_process	1.9845e-42
GO:0031222	17	arabinan catabolic process	biological_process	2.66566e-28
GO:0006351	10	transcription, DNA-templated	biological_process	1.59296e-25
GO:0008239	14	dipeptidyl-peptidase activity	molecular_function	5.08612e-25
GO:0009691	16	cytokinin biosynthetic process	biological_process	1.91864e-19
GO:0046677	19	response to antibiotic	biological_process	2.53019e-16
GO:0006540	15	glutamate decarboxylation to succinate	biological_process	7.68365e-16
GO:0042626	17	ATPase activity, coupled to transmembrane movement of substances	molecular_function	3.01293e-11
GO:0009245	6	lipid A biosynthetic process	biological_process	6.92191e-11
GO:0051497	5	negative regulation of stress fiber assembly	biological_process	3.61258e-09
GO:0048317	5	seed morphogenesis	biological_process	3.61258e-09
GO:0034251	10	regulation of cellular amide catabolic process	biological_process	2.73705e-07
GO:0042450	7	arginine biosynthetic process via ornithine	biological_process	4.46244e-07
GO:0045490	16	pectin catabolic process	biological_process	6.98725e-07
GO:0051289	8	protein homotetramerization	biological_process	6.90167e-06
GO:0010182	3	sugar mediated signaling pathway	biological_process	8.82208e-05
GO:0006105	2	succinate metabolic process	biological_process	0.000448119
GO:0009450	4	gamma-aminobutyric acid catabolic process	biological_process	0.0009423
GO:0004715	2	non-membrane spanning protein tyrosine kinase activity	molecular_function	0.0013168
GO:0001659	3	temperature homeostasis	biological_process	0.00327594
GO:0005886	12	plasma membrane	cellular_component	0.00352473
GO:0004386	2	helicase activity	molecular_function	0.00421107
GO:0005525	11	GTP binding	molecular_function	0.0128319
GO:0051438	2	regulation of ubiquitin-protein transferase activity	biological_process	0.013952
GO:0016114	2	terpenoid biosynthetic process	biological_process	0.0184911
GO:0006807	6	nitrogen compound metabolic process	biological_process	0.019105
GO:0015761	2	mannose transport	biological_process	0.0204476
GO:0000972	3	transcription-dependent tethering of RNA polymerase II gene DNA at nuclear periphery	biological_process	0.0292091

## Sheet: Table_S6
Genome	SIX_gene_id	VCG_gene_id	Blast stats
VCG-01111	FOXG_11033	FOV_001777-T1	0.935	201	13	0	1	201	24	222	7.472e-132	411
	FOXG_04863	FOV_008628-T1	0.913	197	17	0	1	197	106	299	2.67e-124	389
	FOXG_04805	FOV_008690-T1	1	43	0	0	1	43	39	81	5.549e-26	100
	FOXG_05755	FOV_002162-T1	0.97	102	3	0	1	102	56	157	7.626e-66	215
	FOXG_02829	FOV_008982-T1	0.877	129	16	0	1	128	18	146	2.125e-77	250
	SIX6	FOV_015033-T1	0.697	152	45	0	1	152	58	206	1.705e-65	218
	SIX6	FOV_015052-T1	0.697	152	45	0	1	152	58	206	1.705e-65	218
VCG-01111	FOXG_04805	FOV_007669-T1	1	94	0	0	1	94	39	132	1.58e-62	205
	SIX6	FOV_015331-T1	0.697	152	45	0	1	152	58	206	1.743e-65	218
	FOXG_02829	FOV_009175-T1	0.877	129	16	0	1	128	18	146	2.173e-77	250
	FOXG_11033	FOV_001782-T1	0.969	66	2	0	1	66	24	89	1.154e-40	148
	FOXG_05755	FOV_002166-T1	0.98	102	2	0	1	102	56	157	3.501e-66	216
	FOXG_04863	FOV_007727-T1	0.974	197	5	0	1	197	106	300	2.583e-133	415

## Sheet: Table_S7
Ortholog_SIX	Gene_name	Genome	Ortholog Blast results					Signal P
			Score	eValue	Identities	Positives	Gaps	Prediction	OTHER	SP(Sec/SPI)	CS Position
FOXG_02829	FOV_008982-T1	FOV VCG-01111	210	3e-69	88	90	4	SP	0.000205	0.999788	CS pos: 17-18. Pr: 0.9879
FOXG_04805	FOV_008690-T1		89.7	2e-23	100	100	0	SP	0.000247	0.999731	CS pos: 18-19. Pr: 0.9661
FOXG_04863	FOV_008628-T1		367	2e-127	91	93	2	SP	0.000271	0.999687	CS pos: 19-20. Pr: 0.9815
	FOV_010098-T1		177	3e-54	51	60	4	SP	0.000219	0.999748	CS pos: 18-19. Pr: 0.9782
FOXG_05755	FOV_002162-T1		209	2e-69	97	99	0	SP	0.000221	0.999755	CS pos: 17-18. Pr: 0.9817
FOXG_11033	FOV_001777-T1		192	6e-60	85	87	3	SP	0.000289	0.999671	CS pos: 23-24. Pr: 0.9529
SIX6	FOV_015033-T1		208	5e-67	70	78	2	SP	0.000901	0.999092	CS pos: 13-14. Pr: 0.7999
	FOV_015052-T1		208	5e-67	70	78	2	SP	0.000901	0.999092	CS pos: 13-14. Pr: 0.7999
FOXG_02829	FOV_009175-T1	FOV VCG-01112	210	3e-69	88	90	4	SP	0.000205	0.999237	CS pos: 17-18. Pr: 0.9879
FOXG_04805	FOV_007669-T1		186	8e-61	100	100	0	SP	0.000247	0.999179	CS pos: 18-19. Pr: 0.9661
FOXG_04863	FOV_007727-T1		390	7e-137	97	98	1	SP	0.000259	0.999126	CS pos: 19-20. Pr: 0.9817
	FOV_010283-T1		177	3e-54	51	60	4	SP	0.000219	0.999748	CS pos: 18-19. Pr: 0.9782
FOXG_05755	FOV_002166-T1		211	8e-70	98	99	0	SP	0.000148	0.999862	CS pos: 17-18. Pr: 0.9835
FOXG_11033	FOV_001782-T1		79.7	2e-18	97	98	0	SP	0.000192	0.999786	CS pos: 23-24. Pr: 0.4841
SIX6	FOV_015310-T1		172	9e-54	66	75	1	SP	0.000333	0.999654	CS pos: 13-14. Pr: 0.8499
	FOV_015331-T1		208	5e-67	70	78	2	SP	0.000901	0.999092	CS pos: 13-14. Pr: 0.7999

## Sheet: Table_S8
Genome	Gene_ID	Prediction	OTHER	SP(Sec/SPI)	CS Position	MULocDeep Prediction	TMHMM predictions
FO11	FOV_001973-T1	SP	0.000358	0.999609	CS pos: 24-25. Pr: 0.9765	Secreted	FALSE
	FOV_002523-T1	SP	0.000266	0.999728	CS pos: 17-18. Pr: 0.9786	Secreted	FALSE
	FOV_005301-T1	SP	0.000256	0.999723	CS pos: 17-18. Pr: 0.9581	Secreted	FALSE
	FOV_007241-T1	SP	0.000212	0.999754	CS pos: 21-22. Pr: 0.9749	Secreted	FALSE
	FOV_012648-T1	SP	0.000588	0.999352	CS pos: 17-18. Pr: 0.9617	Secreted	FALSE
FO12	FOV_002042-T1	SP	0.000154	0.999843	CS pos: 19-20. Pr: 0.9640	Secreted	FALSE
	FOV_007392-T1	SP	0.000271	0.999098	CS pos: 26-27. Pr: 0.4882	Secreted	FALSE
	FOV_012357-T1	SP	0.000448	0.999519	CS pos: 26-27. Pr: 0.7380	Secreted	FALSE
